# Supplementary material for: Jejunal Transcriptomic Profiling for Differences in Feed Conversion Ratio in Slow-Growing Chickens
Source: Animals (Basel). 2021 Sep 5;11(9):2606. doi: 10.3390/ani11092606 (PMC8470203; doi:10.3390/ani11092606)
Supplement: Supplementary file 1 [file animals-11-02606-s001.zip]

Archive with 1 entries (1 files):
- animals-1339234-supplementary.pdf
